# Supplementary material for: Acid Resistance of CAD/CAM Resin Composites
Source: Biomedicines. 2022 Jun 11;10(6):1383. doi: 10.3390/biomedicines10061383 (PMC9220078; doi:10.3390/biomedicines10061383)
Supplement: Supplementary file 1 [file biomedicines-10-01383-s001.zip]

Archive with 1 entries (1 files):
- biomedicines-1737471-supplementary.pdf
